# Supplementary material for: Ultrasound and Sialendoscopy Findings in Radioactive Iodine–Induced Sialadenitis: Comparative Analysis and Possible Impact on Management
Source: J Clin Med. 2024 Jan 23;13(3):657. doi: 10.3390/jcm13030657 (PMC10856269; doi:10.3390/jcm13030657)
Supplement: Supplementary file 1 [file jcm-13-00657-s001.zip]

Archive with 5 entries (5 files):
- Supplemental Video 1.wmv
- Supplemental Video 2.wmv
- Supplemental Video 3.wmv
- Supplemental Video 4.wmv
- Supplemental Video 5.wmv
